# Supplementary material for: Endoscopic Vacuum Therapy of Upper Gastrointestinal Anastomotic Leaks: How to Deal with the Challenges (with Video)
Source: Life (Basel). 2023 Jun 19;13(6):1412. doi: 10.3390/life13061412 (PMC10302082; doi:10.3390/life13061412)
Supplement: Supplementary file 1 [file life-13-01412-s001.zip]

Archive with 1 entries (1 files):
- life-2289505-supplementary.mp4
